# Supplementary material for: The Effect of Sleep Deprivation on Brain Fingerprint Stability: A Magnetoencephalography Validation Study
Source: Sensors (Basel). 2024 Apr 4;24(7):2301. doi: 10.3390/s24072301 (PMC11014248; doi:10.3390/s24072301)
Supplement: Supplementary file 1 [file sensors-24-02301-s001.zip]

Archive with 1 entries (1 files):
- sensors-2927740-supplementary.pdf
